# Supplementary material for: A bypass mechanism of abiraterone‐resistant prostate cancer: Accumulating CYP17A1 substrates activate androgen receptor signaling
Source: Prostate. 2019 Apr 24;79(9):937–48. doi: 10.1002/pros.23799 (PMC6593470; doi:10.1002/pros.23799)
Supplement: Supplementary file 7 — Supporting information [file PROS-79-937-s007.xlsx]

## Sheet: Sheet1
	DMSO	SD	n	TAK700	SD	n	abiraterone	SD	n	enzalutamide	SD	n
ETOH	0.355317	0.0938931	20	0.348816	0.0973399	35	0.351794	0.0952016	35	0.363721	0.100562	35
1nM Preg	0.351812	0.0894838	20	0.362795	0.0961309	35	0.353527	0.0924247	35	0.39642	0.100219	35
10nM Preg	0.359103	0.0999393	20	0.345507	0.0925995	35	0.362853	0.0981005	35	0.392886	0.101145	35
100nM Preg	0.366168	0.0940841	20	0.345316	0.0912635	35	0.362325	0.0938014	35	0.385447	0.102944	35
1nM Prog	0.377446	0.100395	20	0.357025	0.0948713	35	0.367865	0.0950333	35	0.395786	0.102533	35
10nM Prog	0.466668	0.116856	20	0.464917	0.123523	35	0.441496	0.110418	35	0.409616	0.104958	35
100nM Prog	0.623225	0.146056	20	0.577356	0.148608	35	0.651755	0.141131	35	0.496429	0.126365	35
